# Supplementary material for: Temperatures Lower than Preferred Ones Maintain DNA Integrity and Sperm Quality of Lepidophyma gaigeae (SQUAMATA: XANTUSIIDAE)
Source: Animals (Basel). 2025 Jun 17;15(12):1784. doi: 10.3390/ani15121784 (PMC12189620; doi:10.3390/ani15121784)
Supplement: Supplementary file 1 [file animals-15-01784-s001.zip]

Archive with 1 entries (1 files):
- animals-3610617-supplementary.pdf
